# Supplementary material for: Left superior temporal sulcus morphometry mediates the impact of anxiety and depressive symptoms on sleep quality in healthy adults
Source: Soc Cogn Affect Neurosci. 2021 Jan 29;16(5):492–501. doi: 10.1093/scan/nsab012 (PMC8095089; doi:10.1093/scan/nsab012)
Supplement: nsab012_Supp [file nsab012_supp.zip]

Archive with 1 entries (1 files):
- suppleme.docx
